# Supplementary material for: Complex Reassortment Dynamics of H9N2 Avian Influenza Viruses in Xinjiang, China: Implications for Zoonotic Spillover
Source: Influenza Other Respir Viruses. 2025 Oct 20;19(10):e70170. doi: 10.1111/irv.70170 (PMC12537064; doi:10.1111/irv.70170)
Supplement: Supplementary file 3 — Table S3: Amino acid mutations identified in the H9N2 isolates contribute to increased viral binding to human‐type receptors, replication, virulence, or transmission in mammals. [file IRV-19-e70170-s001.xlsx]

## Sheet: Table S1
Supplementary Table 1. Species origin, Geographic distribution, Isolation time and GenBank accession numbers of H9N2 isolates
Subtype	Location	Sourse	Host	Time	Isolate	GenBank accession number
						HA	NA	PB2	PB1	PA	NP	MP	NS
H9N2	Urumqi Xinlian Live Poultry Market	Cloacal	Chicken	2017-03-18	A/chicken/Xinjiang/01/2017	MW097419	MW099781	MW094654	MW095595	MW096521	MW098859	MW100984	MW101939
H9N2	Urumqi Xinlian Live Poultry Market	Cloacal	Chicken	2017-10-29	A/chicken/Xinjiang/02/2017	MW097420	MW099782	MW094655	MW095596	MW096522	MW098860	MW100985	MW101940
H9N2	Urumqi Xinlian Live Poultry Market	Oropharyngeal	Duck	2017-11-29	A/duck/Xinjiang/03/2017	MW097421	MW099783	MW094656	MW095597	MW096523	MW098861	MW100986	MW101941
H9N2	Urumqi Xinlian Live Poultry Market	Cloacal	Duck	2017-11-29	A/duck/Xinjiang/04/2017	MW097422	MW099784	MW094657	MW095598	MW096524	MW098862	MW100987	MW101942
H9N2	Urumqi Xinlian Live Poultry Market	Oropharyngeal	Chicken	2017-09-30	A/chicken/Xinjiang/05/2017	MW106992	MW106994	MW106989	MW106990	MW106991	MW106993	MW106995	MW106996
H9N2	Urumqi Xinlian Live Poultry Market	Cloacal	Chicken	2017-09-03	A/chicken/Xinjiang/06/2017	MW107000	MW107002	MW106997	MW106998	MW106999	MW107001	MW107003	MW107004
H9N2	Urumqi Xinlian Live Poultry Market	Oropharyngeal	Chicken	2017-10-29	A/chicken/Xinjiang/07/2017	MW097424	MW099786	MW094659	MW095600	MW096526	MW098864	MW100989	MW101943
H9N2	Urumqi Xinlian Live Poultry Market	Cloacal	Chicken	2017-10-29	A/chicken/Xinjiang/08/2017	MW097425	MW099787	MW094660	MW095601	MW096527	MW098865	MW100990	MW101944
H9N2	Urumqi Xinlian Live Poultry Market	Cloacal	Chicken	2017-10-29	A/chicken/Xinjiang/09/2017	MW097426	MW099788	MW094661	MW095602	MW096528	MW098866	MW100991	MW101945
H9N2	Urumqi Xinlian Live Poultry Market	Oropharyngeal	Chicken	2017-10-29	A/chicken/Xinjiang/010/2017	MW097427	MW099789	MW094662	MW095603	MW096529	MW098867	MW100992	MW101946
H9N2	Urumqi Xinlian Live Poultry Market	Oropharyngeal	Chicken	2017-10-29	A/chicken/Xinjiang/011/2017	MW106944	MW106946	MW106941	MW106942	MW106943	MW106945	MW106947	MW106948
H9N2	Urumqi Xinlian Live Poultry Market	Cloacal	Chicken	2017-10-29	A/chicken/Xinjiang/012/2017	MW097428	MW099790	MW094663	MW095604	MW096530	MW098868	MW100993	MW101947
H9N2	Urumqi Xinlian Live Poultry Market	Oropharyngeal	Chicken	2017-10-29	A/chicken/Xinjiang/013/2017	MW097429	MW099791	MW094664	MW095605	MW096531	MW098869	MW100994	MW101948
H9N2	Urumqi Xinlian Live Poultry Market	Oropharyngeal	Chicken	2017-10-29	A/chicken/Xinjiang/014/2017	MW097430	MW099792	MW094665	MW095606	MW096532	MW098870	MW100995	MW101949
H9N2	Urumqi Xinlian Live Poultry Market	Oropharyngeal	Chicken	2017-10-29	A/chicken/Xinjiang/015/2017	MW106960	MW106962	MW106957	MW106958	MW106959	MW106961	MW106963	MW106964
H9N2	Urumqi Xinlian Live Poultry Market	Cloacal	Chicken	2017-10-29	A/chicken/Xinjiang/016/2017	MW106952	MW106954	MW106949	MW106950	MW106951	MW106953	MW106955	MW106956
H9N2	Urumqi Xinlian Live Poultry Market	Environment	Environment	2017-03-18	A/environment/Xinjiang/017/2017	MW097431	MW099793	MW094666	MW095607	MW096533	MW098871	MW100996	MW101950
H9N2	Urumqi Xinlian Live Poultry Market	Cloacal	Chicken	2017-11-29	A/chicken/Xinjiang/018/2017	MW097432	MW099794	MW094667	MW095608	MW096534	MW098872	MW100997	MW101951
H9N2	Urumqi Xinlian Live Poultry Market	Oropharyngeal	Chicken	2017-11-29	A/chicken/Xinjiang/019/2017	MW097433	MW099795	MW094668	MW095609	MW096535	MW098873	MW100998	MW101952
H9N2	Urumqi Xinlian Live Poultry Market	Oropharyngeal	Chicken	2017-11-29	A/chicken/Xinjiang/020/2017	MW097434	MW099796	MW094669	MW095610	MW096536	MW098874	MW100999	MW101953
H9N2	Urumqi Xinlian Live Poultry Market	Oropharyngeal	Chicken	2017-11-29	A/chicken/Xinjiang/021/2017	MW097435	MW099797	MW094670	MW095611	MW096537	MW098875	MW101000	MW101954
H9N2	Urumqi Xinlian Live Poultry Market	Oropharyngeal	Chicken	2018-12-24	A/chicken/Xinjiang/022/2018	MW097588	MW099951	MW094820	MW095765	MW096685	MW099028	MW101160	MW102112
H9N2	Urumqi Xinlian Live Poultry Market	Oropharyngeal	Chicken	2018-12-24	A/chicken/Xinjiang/023/2018	MW097589	MW099952	MW094821	MW095766	MW096686	MW099029	MW101161	MW102113
H9N2	Urumqi Xinlian Live Poultry Market	Oropharyngeal	Chicken	2018-12-24	A/chicken/Xinjiang/024/2018	MW106976	MW106978	MW106973	MW106974	MW106975	MW106977	MW106979	MW106980
H9N2	Urumqi Xinlian Live Poultry Market	Oropharyngeal	Chicken	2018-09-19	A/chicken/Xinjiang/025/2018	MW097590	MW099953	MW094822	MW095767	MW096687	MW099030	MW101162	MW102114
H9N2	Urumqi Xinlian Live Poultry Market	Oropharyngeal	Chicken	2018-09-19	A/chicken/Xinjiang/026/2018	MW097591	MW099954	MW094823	MW095768	MW096688	MW099031	MW101163	MW102115
H9N2	Urumqi Xinlian Live Poultry Market	Oropharyngeal	Chicken	2018-10-13	A/chicken/Xinjiang/027/2018	MW097592	MW099955	MW094824	MW095769	MW096689	MW099032	MW101164	MW102116
H9N2	Urumqi Xinlian Live Poultry Market	Oropharyngeal	Chicken	2018-10-13	A/chicken/Xinjiang/028/2018	MW097593	MW099956	MW094825	MW095770	MW096690	MW099033	MW101165	MW102117
H9N2	Urumqi Xinlian Live Poultry Market	Oropharyngeal	Duck	2018-10-13	A/duck/Xinjiang/029/2018	MW097594	MW099957	MW094826	MW095771	MW096691	MW099034	MW101166	MW102118
H9N2	Urumqi Xinlian Live Poultry Market	Oropharyngeal	Chicken	2018-09-19	A/chicken/Xinjiang/030/2018	MW097595	MW099958	MW094827	MW095772	MW096692	MW099035	MW101167	MW102119
H9N2
H9N2
H9N2
H9N2

## Sheet: Table S2
Supplementary Table 2. Detailed information of the eight genes of the reference sequence used for Phylogenetic analysis
Gene	Strain name	Subtype	GenBank accession number	Database
HA	A/chicken/Hubei/H1080/2018	H9N2	EPI_ISL_374132	GISAID
HA	A/chicken/Jiangxi/X2355/2017	H9N2	EPI_ISL_375935	GISAID
HA	A/Duck/Jiangxi/X2368/2017	H9N2	EPI_ISL_375936	GISAID
HA	A/chicken/Daye/DY0602/2017	H9N2	EPI_ISL_281313	GISAID
HA	A/duck/Japan/AQ-HE28/2015	H9N2	EPI_ISL_253948	GISAID
HA	A/chicken/Ganzhou/GZ126/2016	H9N2	EPI_ISL_252840	GISAID
HA	A/Duck/China/E552/2014	H9N2	EPI_ISL_501407	GISAID
HA	A/chicken/Sichuan/SZQ60/2015	H9N2	EPI_ISL_253021	GISAID
HA	A/chicken/Hubei/H1038/2016	H9N2	EPI_ISL_371164	GISAID
HA	A/chicken/Guangdong/G1301/2016	H9N2	EPI_ISL_501362	GISAID
HA	A/chicken/Xizang/XZ2065/2017	H9N2	EPI_ISL_375963	GISAID
HA	A/Duck/Xizang/XZ2239/2017	H9N2	EPI_ISL_376007	GISAID
HA	A/chicken/Ningxia/NX2203/2017	H9N2	EPI_ISL_375668	GISAID
HA	A/chicken/Ningxia/NX2216/2017	H9N2	EPI_ISL_375672	GISAID
HA	A/Environment/Xinjiang/39018/2015	H9N2	EPI_ISL_329998	GISAID
HA	A/chicken/Guizhou/Q1303/2018	H9N2	EPI_ISL_374391	GISAID
HA	A/Duck/Guangdong/G2041/2017	H9N2	EPI_ISL_375384	GISAID
HA	A/chicken/Guangdong/G2236/2017	H9N2	EPI_ISL_375431	GISAID
HA	A/chicken/Guangdong/G2479/2016	H9N2	EPI_ISL_371553	GISAID
HA	A/chicken/China/H1027/2017	H9N2	EPI_ISL_501369	GISAID
HA	A/chicken/Guangdong/G1040/2018	H9N2	EPI_ISL_374113	GISAID
HA	A/chicken/Guangdong/G1051/2018	H9N2	EPI_ISL_314960	GISAID
HA	A/chicken/Guangdong/G2068/2017	H9N2	EPI_ISL_375388	GISAID
HA	A/chicken/Guizhou/Q1323/2018	H9N2	EPI_ISL_374409	GISAID
HA	A/chicken/Vietnam/NCVD-H5C18LS10/2018	H9N2	EPI_ISL_408140	GISAID
HA	A/chicken/Jiangsu/J2154/2018	H9N2	EPI_ISL_374800	GISAID
HA	A/chicken/Shanghai/S2134/2018	H9N2	EPI_ISL_375071	GISAID
HA	A/chicken/Beijing/XY1206/2014	H9N2	EPI_ISL_378670	GISAID
HA	A/chicken/Shandong/1875/2019	H9N2	EPI_ISL_502324	GISAID
HA	A/chicken/ShanXi/1778/2019	H9N2	EPI_ISL_502328	GISAID
HA	A/chicken/Xizang/XZ2102/2018	H9N2	EPI_ISL_375249	GISAID
HA	A/chicken/Jiangxi/X1081/2018	H9N2	EPI_ISL_374527	GISAID
HA	A/Hubei/2081/2019	H9N2	EPI_ISL_499110	GISAID
HA	A/chicken/China/H1301/2017	H9N2	EPI_ISL_501362	GISAID
HA	A/chicken/Guizhou/GZ1063/2016	H9N2	EPI_ISL_371330	GISAID
HA	A/chicken/Shandong/3430/2017	H9N2	EPI_ISL_502188	GISAID
HA	A/chicken/Shandong/WF39/2016	H9N2	EPI_ISL_372501	GISAID
HA	A/chicken/China/F2219/2015	H9N2	EPI_ISL_501340	GISAID
HA	A/chicken/China/XZ299/2016	H9N2	EPI_ISL_501340	GISAID
HA	A/chicken/Huibei/H2197/2016	H9N2	EPI_ISL_371394	GISAID
HA	A/chicken/Guizhou/Q2381/2016	H9N2	EPI_ISL_371620	GISAID
HA	A/chicken/Anhui/A230/2017	H9N2	EPI_ISL_374020	GISAID
HA	A/chicken/Xuzhou/XZ270/2016	H9N2	EPI_ISL_284665	GISAID
HA	A/chicken/Shandong/JN/1999	H9N2	EPI_ISL_77230	GISAID
HA	A/chicken/Guangxi/55/2005	H9N2	EPI_ISL_13013	GISAID
HA	A/chicken/Zhejiang/HJ/2007	H9N2	EPI_ISL_63471	GISAID
HA	A/chicken/Shantou/3173/2001	H9N2	EPI_ISL_7488	GISAID
HA	A/chicken/Guangdong/FZH/2011	H9N2	EPI_ISL_89721	GISAID
HA	A/Duck/Hong Kong/Y280/97	H9N2	EPI_ISL_1266	GISAID
HA	A/Chicken/Hong Kong/G9/97	H9N2	EPI_ISL_146698	GISAID
HA	A/Chicken/Guangdong/SS/94	H9N2	EPI_ISL_68726	GISAID
HA	A/Chicken/Shanghai/F/98	H9N2	EPI_ISL_68579	GISAID
HA	A/Chicken/Beijing/1/94	H9N2	EPI_ISL_146731	GISAID
HA	A/Chicken/Shandong/6/96	H9N2	EPI_ISL_2240	GISAID
HA	A/Hong Kong/1074/1999	H9N2	EPI_ISL_302716	GISAID
HA	A/Quail/Hong Kong/G1/97	H9N2	EPI_ISL_260531	GISAID
HA	A/chicken/Heilongjiang/35/00	H9N2	EPI_ISL_8504	GISAID
HA	A/turkey/Wisconsin/1/1966	H9N2	EPI_ISL_132848	GISAID
HA	A/Turkey/California/189/66	H9N2	EPI_ISL_1280	GISAID
HA	A/duck/Hong Kong/784/1979	H9N2	EPI_ISL_1273	GISAID
HA	A/Duck/Hong Kong/Y439/97	H9N2	EPI_ISL_146723	GISAID
HA	A/chicken/Korea/MS96-CE6/1996	H9N2	EPI_ISL_68689	GISAID
HA	A/chicken/China/A47/2018	H9N2	MK806537	NCBI
HA	A/chicken/China/355/2017	H9N2	MN385379	NCBI
HA	A/chicken/China/59/2017	H9N2	MG847101	NCBI
NA	A/chicken/Vietnam/NCVD-H5C18LS73/2018	H9N2	EPI_ISL_408131	GISAID
NA	A/chicken/China/H1027/2017	H9N2	EPI_ISL_501369	GISAID
NA	A/Guangdong/18SF064/2018	H9N2	EPI_ISL_345234	GISAID
NA	A/Guangdong/18SF003/2018	H9N2	EPI_ISL_337277	GISAID
NA	A/Guangxi-Xiangshan/11522/2018	H9N2	EPI_ISL_345235	GISAID
NA	A/chicken/China/F344/2015	H9N2	EPI_ISL_501324	GISAID
NA	A/pigeon/Wuxi/5997/2015	H9N2	EPI_ISL_277121	GISAID
NA	A/chicken/China/F2170/2015	H9N2	EPI_ISL_501339	GISAID
NA	A/chicken/Japan/AQ-HE28-28/2016	H9N2	EPI_ISL_280895	GISAID
NA	A/Hunan/34179/2018	H9N2	EPI_ISL_345236	GISAID
NA	A/Hubei/295/2019	H9N2	EPI_ISL_499117	GISAID
NA	A/Hubei/1693/2019	H9N2	EPI_ISL_499108	GISAID
NA	A/Environment/Zhenjiang/zj26/2014	H9N2	EPI_ISL_170169	GISAID
NA	A/chicken/Hunan/XKY-46/2015	H9N2	EPI_ISL_200629	GISAID
NA	A/environment/Fujian/08424/2013	H9N2	EPI_ISL_328580	GISAID
NA	A/Environment/Guangdong/46642/2016	H9N2	EPI_ISL_283792	GISAID
NA	A/chicken/Vietnam/NCVD-H5C18LS09/2018	H9N2	EPI_ISL_408141	GISAID
NA	A/chicken/China/F4198/2015	H9N2	EPI_ISL_501345	GISAID
NA	A/environment/JiangXi/05-07-NCJD0082C/2015	H9N2	EPI_ISL_198999	GISAID
NA	A/chicken/Jiangxi/04-01-NCDZT0055-O/2015	H9N2	EPI_ISL_198983	GISAID
NA	A/duck/Hubei/03-06-WHWTZ0108-P/2015-Mixed	H9N2	EPI_ISL_200422	GISAID
NA	A/duck/Hunan/04-14-YYGK901-O/2015	H9N2	EPI_ISL_199141	GISAID
NA	A/Environment/Xinjiang/39018/2015	H9N2	EPI_ISL_329998	GISAID
NA	A/Duck/China/F3143/2015	H9N2	EPI_ISL_501342	GISAID
NA	A/chicken/Hunan/04-14-YYXS832-O/2015	H9N2	EPI_ISL_199135	GISAID
NA	A/chicken/Hunan/YueYang0501/2015	H9N2	EPI_ISL_199135	GISAID
NA	A/Environment/Gansu/01680/2016	H9N2	EPI_ISL_283756	GISAID
NA	A/Quail/Hong Kong/G1/97	H9N2	EPI_ISL_1268	GISAID
NA	A/Chicken/Beijing/1/94	H9N2	EPI_ISL_146731	GISAID
NA	A/Chicken/Hong Kong/G9/97	H9N2	EPI_ISL_1270	GISAID
NA	A/Duck/Hong Kong/Y439/97	H9N2	EPI_ISL_1267	GISAID
NA	A/chicken/China/93/2017	H9N2	MN385411	NCBI
NA	A/Turkey/California/189/66	H9N2	AF156401	NCBI
NA	A/chicken/Xinjiang/34/2012	H9N2	KP185557	NCBI
NA	A/chicken/Shandong/L1/2007	H9N2	EU939162	NCBI
NA	A/chicken/Zhejiang/HJ/2007	H9N2	FJ581434	NCBI
NA	A/Chicken/Guangdong/SS/94	H9N2	DQ874395	NCBI
NA	A/Chicken/Shandong/6/96	H9N2	DQ064430	NCBI
NA	A/Duck/Hong Kong/Y280/97	H9N2	AF156394	NCBI
NA	A/Swine/Hong Kong/9/98	H9N2	AF222812	NCBI
NA	A/chicken/Guangxi/55/2005	H9N2	EU086250	NCBI
NA	A/Chicken/Shanghai/F/98	H9N2	AY253754	NCBI
NA	A/chicken/Anhui/AH329/2016	H9N2	MG063458	NCBI
NA	A/chicken/Guangdong/28/2017	H9N2	MT032410	NCBI
NA	A/chicken/China/355/2017	H9N2	MN385381	NCBI
NA	A/environment/Zhongshan/ZS201603/2016	H9N2	KX783311	NCBI
NA	A/chicken/China/G1773NA-16GD/2016	H9N2	MK326604	NCBI
NA	A/Beijing/1/2017	H9N2	MF440738	NCBI
NA	A/chicken/Ganzhou/GZ86/2016	H9N2	KY415727	NCBI
NA	A/chicken/Zhejiang/SIC40/2015	H9N2	KX598510	NCBI
NA	A/chicken/China/728/2017	H9N2	MN385398	NCBI
NA	A/duck/China/D4/2018	H9N2	MN384778	NCBI
NA	A/environment-air/Kunshan/NIOSH-BL25/2018	H9N2	MN607158	NCBI
NA	A/chicken/China/1104/2019	H9N2	MN918145	NCBI
NA	A/chicken/Shanghai/05/2018	H9N2	MK053848	NCBI
NA	A/chicken/Fujian/SD037/2017	H9N2	MG192155	NCBI
NA	A/chicken/China/63/2019	H9N2	MN263212	NCBI
NA	A/chicken/Xuzhou/XZ270/2016	H9N2	MG063459	NCBI
NA	A/chicken/Shanghai/15/2015	H9N2	KU720447	NCBI
NA	A/chicken/China/1646-6/2018	H9N2	MK367632	NCBI
NA	A/environment/Hunankaifu/361/2017	H9N2	MG220415	NCBI
NA	A/Accipiter-gentilis-schvedowi/Tianjin/22/2017	H9N2	MH114052	NCBI
NA	A/Athene-noctua/Tianjin/Y14/2017	H9N2	MH114060	NCBI
NA	A/chicken/JinShui/JS1002/2018	H9N2	MH375878	NCBI
NA	A/environment-air/Kunshan/NIOSH-BL34/2018	H9N2	MN607176	NCBI
NA	A/chicken/Anhui/AH326/2016	H9N2	MG051188	NCBI
NA	A/chicken/Heilongjiang/35/00	H9N2	DQ064420	NCBI
NA	A/Chicken/Korea/38349-p96323/96	H9N2	AF156400	NCBI
NA	A/turkey/Wisconsin/1/1966	H9N2	AB295602	NCBI
NA	A/chicken/Jiangsu/WJ179/2015	H9N2	MN135927	NCBI
NA	A/chicken/China/G1376NA-16GD/2016	H9N2	MK326596	NCBI
NA	A/Hong Kong/1073/99	H9N2	AJ404629	NCBI
NA	A/chicken/Shaoguan/zd201603/2017	H9N2	MK250369	NCBI
PB2	A/Beijing/28244/2017	H7N9	EPI_ISL_285009	GISAID
PB2	A/Fujian-Sanyuan/2881/2019	H9N2	EPI_ISL_407978	GISAID
PB2	A/chicken/China/a45/2017	H9N2	EPI_ISL_301896	GISAID
PB2	A/Henan/27454/2017	H7N9	EPI_ISL_285176	GISAID
PB2	A/Anhui/13423/2017	H7N9	EPI_ISL_258012	GISAID
PB2	A/Henan/32240/2017	H7N9	EPI_ISL_285179	GISAID
PB2	A/Beijing/27869/2017	H7N9	EPI_ISL_285007	GISAID
PB2	A/Hunan/42088/2017	H9N2	EPI_ISL_337279	GISAID
PB2	A/Environment/Hunan/28221/2016	H9N2	EPI_ISL_283838	GISAID
PB2	A/Environment/Hunan/44973/2015	H9N2	EPI_ISL_283849	GISAID
PB2	A/Guangdong/60061/2016	H7N9	EPI_ISL_242888	GISAID
PB2	A/Environment/Guangdong/16725/2017	H9N2	EPI_ISL_283959	GISAID
PB2	A/Environment/Guangzhou/4188/2016	H7N9	EPI_ISL_273947	GISAID
PB2	A/Guangdong/17SF036/2017	H7N9	EPI_ISL_285133	GISAID
PB2	A/Environment/Guangzhou/5258-5259/2017	H7N9	EPI_ISL_273953	GISAID
PB2	A/Guangdong/Zhuhai/20SF8034/2020	H9N2	EPI_ISL_447901	GISAID
PB2	A/Guangdong/18SF064/2018	H9N2	EPI_ISL_345234	GISAID
PB2	A/Guangdong/18SF003/2018	H9N2	EPI_ISL_337277	GISAID
PB2	A/Anhui/42444/2015	H7N9	EPI_ISL_284991	GISAID
PB2	A/Environment/Jiangxi/47554/2015	H9N2	EPI_ISL_283872	GISAID
PB2	A/Environment/Fujian/41640/2015	H7N9	EPI_ISL_277446	GISAID
PB2	A/Environment/Yunnan/01451/2015	H9N2	EPI_ISL_283941	GISAID
PB2	A/Environment/Guangxi/35160/2016	H9N2	EPI_ISL_283808	GISAID
PB2	A/Environment/Guangdong/35200/2016	H9N2	EPI_ISL_283783	GISAID
PB2	A/Environment/Hunan/46747/2015	H9N2	EPI_ISL_283855	GISAID
PB2	A/Anhui/26836/2016	H7N9	EPI_ISL_284982	GISAID
PB2	A/Environment/Ningxia/58578/2016	H9N2	EPI_ISL_283882	GISAID
PB2	A/chicken/ShanDong/210WZ/2017	H9N2	EPI_ISL_281315	GISAID
PB2	A/Duck/China/F908/2015	H9N2	EPI_ISL_501327	GISAID
PB2	A/Environment/Fujian/05314/2015	H9N2	EPI_ISL_283744	GISAID
PB2	A/Environment/ Qingdao/29/2017	H9N2	EPI_ISL_283911	GISAID
PB2	A/Henan/17867/2017	H7N9	EPI_ISL_285173	GISAID
PB2	A/Sichuan/24986/2017	H7N9	EPI_ISL_285288	GISAID
PB2	A/Guangdong/17SF009/2017	H7N9	EPI_ISL_285125	GISAID
PB2	A/Environment/Anhui/54850/2016	H9N2	EPI_ISL_283717	GISAID
PB2	A/Environment/Chongqing/38212/2016	H9N2	EPI_ISL_283723	GISAID
PB2	A/Environment/Yunnan/60642/2016	H9N2	EPI_ISL_283952	GISAID
PB2	A/Environment/Shandong/227150/2017	H9N2	EPI_ISL_283901	GISAID
PB2	A/Environment/Gansu/52441/2016	H9N2	EPI_ISL_283766	GISAID
PB2	A/duck/Shantou/7488/2004	H9N2	EPI_ISL_7405	GISAID
PB2	A/Chicken/Korea/38349-p96323/96	H9N2	EPI_ISL_1274	GISAID
PB2	A/Chicken/Korea/25232-96006/96	H9N2	EPI_ISL_1275	GISAID
PB2	A/Quail/Hong-Kong/G1/97	H9N2	EPI_ISL_1268	GISAID
PB2	A/chicken/Guangdong/6/97	H9N2	EPI_ISL_8500	GISAID
PB2	A/Duck/Hong-Kong/Y439/97	H9N2	EPI_ISL_1267	GISAID
PB2	A/Chicken/Beijing/1/94	H9N2	EPI_ISL_1270	GISAID
PB2	A/Duck/Hong Kong/Y280/97	H9N2	EPI_ISL_1266	GISAID
PB2	A/Chicken/Shandong/6/96	H9N2	DQ064565	NCBI
PB2	A/turkey/Wisconsin/1/1966	H9N2	CY014670	NCBI
PB2	A/chicken/ShangDong/16587/2018	H9N2	MK367651	NCBI
PB2	A/chicken/Anhui/LH99/2017	H9N2	MH489448	NCBI
PB2	A/chicken/Shandong/WF75/2017	H9N2	MH489472	NCBI
PB2	A/chicken/Shanghai/1106-58/2017	H9N2	MG984047	NCBI
PB2	A/chicken/Shandong/3424/2016	H9N2	MH667569	NCBI
PB2	A/Falco-tinnunculus/Tianjin/04/2017	H9N2	MH114039	NCBI
PB2	A/Athene-noctua/Tianjin/Y14/2017	H9N2	MH114055	NCBI
PB2	A/environment/Guangdong/S12412/2017	H7N9	MH209536	NCBI
PB2	A/chicken/China/355/2017	H9N2	MN385376	NCBI
PB2	A/Guangdong/SP440/2017	H7N9	KY643838	NCBI
PB2	A/Guangdong/HP001/2017	H7N9	KY643837	NCBI
PB2	A/chicken/China/93/2017	H9N2	MN385406	NCBI
PB2	A/chicken/China/G1301PB216GD/2016	H9N2	MK326885	NCBI
PB2	A/duck/China/D4/2018	H9N2	MN384773	NCBI
PB2	A/chicken/China/728/2017	H9N2	MN385393	NCBI
PB2	A/chicken/Qingyuan/zd201602/2016	H9N2	MK250030	NCBI
PB2	A/chicken/Vietnam/HU9-567/2018	H9N2	LC497158	NCBI
PB2	A/duck/Wenzhou/YHQL64/2014	H9N2	KU143583	NCBI
PB2	A/chicken/Yuhuan/YH15/2016	H9N2	KY415893	NCBI
PB2	A/chicken/Shanghai/15/2015	H9N2	KU720462	NCBI
PB2	A/enviroment/Hubei/S0139/2016	H9N2	MN647490	NCBI
PB2	A/duck/Japan/AQ-HE5/2015	H9N2	LC208502	NCBI
PB2	A/chicken/Jiangsu/S1045/2016	H7N9	MF630234	NCBI
PB2	A/chicken/China/333/2017	H9N2	MH588117	NCBI
PB2	A/chicken/Zhejiang/HJ/2007	H9N2	FJ581429	NCBI
PB2	A/Chicken/Hong-Kong/G9/97	H9N2	KF188370	NCBI
PB2	A/Chicken/Shanghai/F/98	H9N2	AY253750	NCBI
PB1	A/Jiangxi/10666/2017	H7N9	EPI_ISL_285235	GISAID
PB1	A/Environment/Hunan/12811/2017	H9N2	EPI_ISL_283832	GISAID
PB1	A/Environment/Shandong-Rizhao/09/2017	H9N2	EPI_ISL_283912	GISAID
PB1	A/Shandong-Qingdao/03/2017	H7N9	EPI_ISL_285266	GISAID
PB1	A/Environment/Guangdong/16725/2017	H9N2	EPI_ISL_283959	GISAID
PB1	A/Guangdong/18SF003/2018	H9N2	EPI_ISL_337277	GISAID
PB1	A/chicken/Guangdong/DGCPLB032/2016	H7N9	EPI_ISL_259747	GISAID
PB1	A/Chicken/Guangdong/DG16800/2016	H7N9	EPI_ISL_249154	GISAID
PB1	A/Shenzhen/Th004/2017	H7N9	EPI_ISL_250314	GISAID
PB1	A/Hong Kong/125/2017	H7N9	EPI_ISL_259269	GISAID
PB1	A/Environment/Guangdong/60345/2016	H9N2	EPI_ISL_283796	GISAID
PB1	A/Environment/Guangdong/07104/2017	H7N9	EPI_ISL_285026	GISAID
PB1	A/Sichuan/24980/2017	H7N9	EPI_ISL_285282	GISAID
PB1	A/Environment/Inner-Mongolia/28670/2017	H7N9	EPI_ISL_285062	GISAID
PB1	A/Fujian-Sanyuan/2881/2019	H9N2	EPI_ISL_407978	GISAID
PB1	A/Hunan/09917/2017	H7N9	EPI_ISL_285203	GISAID
PB1	A/Shanghai/PD04/2015	H7N9	EPI_ISL_221671	GISAID
PB1	A/chicken/China/F344/2015	H9N2	EPI_ISL_501324	GISAID
PB1	A/Environment/Gansu/52441/2016	H9N2	EPI_ISL_283766	GISAID
PB1	A/Beijing/27870/2017	H7N9	EPI_ISL_285008	GISAID
PB1	A/Hebei/24991/2017	H7N9	EPI_ISL_285153	GISAID
PB1	A/Sichuan/27873/2017	H7N9	EPI_ISL_285297	GISAID
PB1	A/Environment/Chongqing/38212/2016	H9N2	EPI_ISL_283723	GISAID
PB1	A/Xinjiang/04062/2018	H7N9	EPI_ISL_325939	GISAID
PB1	A/chicken/Hangzhou/174/2013	H9N2	EPI_ISL_194993	GISAID
PB1	A/Chicken/Guangdong/DG16437/2016	H7N9	EPI_ISL_249140	GISAID
PB1	A/Anhui/40095/2015	H7N9	EPI_ISL_192472	GISAID
PB1	A/environment/Hunan/YYGK388/2015	H9N2	EPI_ISL_199111	GISAID
PB1	A/environment/sichuan/322077/2015	H9N2	EPI_ISL_283924	GISAID
PB1	A/Beijing/39450/2016	H7N9	EPI_ISL_285014	GISAID
PB1	A/Sichuan/08606/2017	H7N9	EPI_ISL_285272	GISAID
PB1	A/Environment/Hunan/12613/2017	H9N2	EPI_ISL_283831	GISAID
PB1	A/chicken/Zhejiang/HJ/2007	H9N2	EPI_ISL_63471	GISAID
PB1	A/Chicken/Shanghai/F/98	H9N2	EPI_ISL_68579	GISAID
PB1	A/Duck/Hong Kong/Y439/97	H9N2	EPI_ISL_1267	GISAID
PB1	A/duck/Hong Kong/784/1979	H9N2	EPI_ISL_1273	GISAID
PB1	A/Turkey/California/189/66	H9N2	EPI_ISL_1280	GISAID
PB1	A/turkey/Wisconsin/1/1966	H9N2	EPI_ISL_70131	GISAID
PB1	A/Chicken/Beijing/1/94	H9N2	EPI_ISL_1270	GISAID
PB1	A/Duck/Hong Kong/Y280/97	H9N2	EPI_ISL_1266	GISAID
PB1	A/Swine/Hong Kong/9/98	H9N2	EPI_ISL_142	GISAID
PB1	A/Chicken/Korea/38349-p96323/96	H9N2	EPI_ISL_1274	GISAID
PB1	A/Chicken/Korea/25232-96006/96	H9N2	EPI_ISL_1275	GISAID
PB1	A/Pigeon/Hong Kong/Y233/97	H9N2	EPI_ISL_1265	GISAID
PB1	A/Hong Kong/1073/99	H9N2	EPI_ISL_140	GISAID
PB1	A/Quail/Hong Kong/G1/97	H9N2	EPI_ISL_1268	GISAID
PB1	A/chicken/Heilongjiang/35/00	H9N2	EPI_ISL_8504	GISAID
PB1	A/Guangzhou/333/99	H9N2	EPI_ISL_3046	GISAID
PB1	A/chicken/China/G1639PB116GD/2016	H9N2	MK326878	NCBI
PB1	A/duck/Ganzhou/GZ188/2016	H9N2	KY415860	NCBI
PB1	A/chicken/China/237/2017	H9N2	MN385369	NCBI
PB1	A/chicken/Hubei/01/2015	H9N2	MF568509	NCBI
PB1	A/chicken/Shandong/3442/2017	H9N2	MH667599	NCBI
PB1	A/Falco tinnunculus/Tianjin/04/2017	H9N2	MH114040	NCBI
PB1	A/chicken/ShanDong/210WZ/2017	H9N2	MF795008	NCBI
PB1	A/chicken/China/241/2017	H9N2	MH588105	NCBI
PB1	A/environment/Zhongshan/ZS201601/2016	H9N2	KX783273	NCBI
PB1	A/chicken/Shandong/1834/2019	H9N2	MN765113	NCBI
PB1	A/chicken/Guangdong/Q26/2017	H7N9	MF280185	NCBI
PB1	A/chicken/China/355/2017	H9N2	MN385377	NCBI
PB1	A/chicken/Zhejiang/221/2016	H9N2	KY056277	NCBI
PB1	A/chicken/Jiangsu/SD012/2015	H7N9	MF630275	NCBI
PB1	A/chicken/Shanghai/1127-30/2017	H9N2	MG984043	NCBI
PB1	A/chicken/Xuancheng/01/2018	H9N2	MK138613	NCBI
PB1	A/chicken/Shandong/WF75/2017	H9N2	MH489473	NCBI
PB1	A/Kunming/KMCDC-YHY/2017	H7N9	MG366899	NCBI
PB1	A/chicken/Zhejiang/SIC40/2015	H9N2	KX598594	NCBI
PB1	A/chicken/Shanghai/06/2015	H9N2	MK053860	NCBI
PB1	A/chicken/Wenzhou/HATSLG01/2015	H7N9	KU143550	NCBI
PB1	A/duck/Wenzhou/YHQL64/2014	H9N2	KU143540	NCBI
PB1	A/chicken/Shanghai/S4100/2015	H7N9	MF630331	NCBI
PB1	A/chicken/Shandong/yt0106/2012	H9N2	KM609803	NCBI
PB1	A/chicken/Zhejiang/SC324/2013	H9N2	KM113059	NCBI
PB1	A/chicken/Jiangxi/13212/2014(Mixed)	H9N2	KP287519	NCBI
PB1	A/chicken/Shandong/SIC34/2014	H9N2	KX598586	NCBI
PB1	A/duck/Japan/AQ-HE5/2015	H9N2	LC208503	NCBI
PB1	A/Duck/Hong Kong/702/79	H9N2	CY031266	NCBI
PB1	A/Chicken/Hong Kong/G9/97	H9N2	KF188370	NCBI
PA	A/swine/Shandong/TA009/2019	H9N2	EPI_ISL_503942	GISAID
PA	A/Hunan/42088/2017	H9N2	EPI_ISL_337279	GISAID
PA	A/Anhui-Lujiang/39/2018	H9N2	EPI_ISL_330737	GISAID
PA	A/Environment/Shandong/06127/2015	H9N2	EPI_ISL_283892	GISAID
PA	A/chicken/China/E1974/2014	H9N2	EPI_ISL_501301	GISAID
PA	A/Environment/Anhui/42489/2015	H9N2	EPI_ISL_283713	GISAID
PA	A/Environment/Guangdong/35257/2016	H9N2	EPI_ISL_283784	GISAID
PA	A/chicken/China/F2170/2015	H9N2	EPI_ISL_501339	GISAID
PA	A/Environment/Jiangsu/03758/2015	H7N9	EPI_ISL_285063	GISAID
PA	A/chicken/Wuxi/7144/2015	H7N9	EPI_ISL_277046	GISAID
PA	A/Environment/Hunan/08069/2017	H7N9	EPI_ISL_285049	GISAID
PA	A/Jiangsu/08188/2016	H7N9	EPI_ISL_285378	GISAID
PA	A/Hunan/06947/2017	H7N9	EPI_ISL_285189	GISAID
PA	A/Environment/Jiangsu/12052/2016	H7N9	EPI_ISL_285069	GISAID
PA	A/Shenzhen/TH003/2016	H5N6	EPI_ISL_250313	GISAID
PA	A/Guangdong/17SF064/2017	H7N9	EPI_ISL_267764	GISAID
PA	A/environment/Guangdong/SZBA-E1/2017	H7N9	EPI_ISL_259759	GISAID
PA	A/Guangdong/GZ8H001/2017	H7N9	EPI_ISL_327792	GISAID
PA	A/Guangdong/HP001/2017	H7N9	EPI_ISL_256108|	GISAID
PA	A/Guangdong/18SF064/2018	H9N2	EPI_ISL_345234	GISAID
PA	A/Guangxi-Xiangshan/11522/2018	H9N2	EPI_ISL_345235	GISAID
PA	A/Chicken/Shanghai/F/98	H9N2	EPI_ISL_68579	GISAID
PA	A/chicken/Zhejiang/HJ/2007	H9N2	EPI_ISL_63471	GISAID
PA	A/Chicken/Hong Kong/G9/97	H9N2	EPI_ISL_1263	GISAID
PA	A/Chicken/Shandong/6/96	H9N2	EPI_ISL_2240	GISAID
PA	A/Duck/Hong Kong/Y280/97	H9N2	EPI_ISL_1266	GISAID
PA	A/Chicken/Beijing/1/94	H9N2	EPI_ISL_1270	GISAID
PA	A/chicken/Heilongjiang/35/00	H9N2	EPI_ISL_8504	GISAID
PA	A/Guangzhou/333/99	H9N2	EPI_ISL_3046	GISAID
PA	A/Quail/Hong Kong/G1/97	H9N2	EPI_ISL_1268	GISAID
PA	A/Hong Kong/1073/99	H9N2	EPI_ISL_140	GISAID
PA	A/duck/Hong Kong/784/1979	H9N2	EPI_ISL_1273	GISAID
PA	A/Duck/Hong Kong/Y439/97	H9N2	EPI_ISL_1267	GISAID
PA	A/Chicken/Korea/38349-p96323/96	H9N2	EPI_ISL_1274	GISAID
PA	A/Chicken/Korea/25232-96006/96	H9N2	EPI_ISL_1275	GISAID
PA	A/Turkey/California/189/66	H9N2	EPI_ISL_1280	GISAID
PA	A/turkey/Wisconsin/1/1966	H9N2	EPI_ISL_70131	GISAID
PA	A/environment-air/Kunshan/NIOSH-BL20/2018	H9N2	MN606220	NCBI
PA	A/chicken/Shandong/WF75/2017	H9N2	MH489474	NCBI
PA	A/chicken/ShangDong/16587/2018	H9N2	MK367653	NCBI
PA	A/chicken/Anhui/LH99/2017	H9N2	MH489450	NCBI
PA	A/chicken/Shandong/3442/2017	H9N2	MH667600	NCBI
PA	A/duck/China/D4/2018	H9N2	MN384775	NCBI
PA	A/chicken/China/1104/2019	H9N2	MN918148	NCBI
PA	A/Falco tinnunculus/Tianjin/04/2017	H9N2	MH114041	NCBI
PA	A/chicken/China/348/2018	H9N2	MH588127	NCBI
PA	A/chicken/Anhui/AH480/2017	H9N2	MH489506	NCBI
PA	A/chicken/Shanghai/11/2018	H9N2	MK053875	NCBI
PA	A/chicken/China/1642.3/2018	H9N2	MK367621	NCBI
PA	A/chicken/Xuzhou/XZ270/2016	H9N2	MG063474	NCBI
PA	A/wild birds/Hubei/45/2014	H9N2	MH991754	NCBI
PA	A/chicken/Hubei/01/2015	H9N2	MF568510	NCBI
PA	A/chicken/ShanDong/217YY/2017	H9N2	MF795041	NCBI
PA	A/chicken/Shanghai/S4100/2015	H7N9	MF630332	NCBI
PA	A/chicken/Jiangsu/TM210/2016	H9N2	MN135908	NCBI
PA	A/chicken/Jiangxi/33583/2013 (Mixed)	H9N2	KP416670	NCBI
PA	A/chicken/China/G1728PA16GD/2016	H9N2	MK326859	NCBI
PA	A/environment/Hunan/18498/2014	H9N2	KT356743	NCBI
PA	A/chicken/Jiangxi/31872/2013	H9N2	KP285436	NCBI
PA	A/chicken/China/G1737PA16GD/2016	H9N2	MK326862	NCBI
PA	A/chicken/Shandong/qd0427/2012	H9N2	KM609776	NCBI
PA	A/chicken/Guangdong/SD1433/2016	H7N9	MF630156	NCBI
PA	A/chicken/Qingyuan/zd201602/2016	H9N2	MK250032	NCBI
PA	A/chicken/China/93/2017	H9N2	MN385408	NCBI
PA	A/Duck/Hong Kong/702/79	H9N2	CY031266	NCBI
NP	A/Environment/Shandong-Rizhao/35/2017	H9N2	EPI_ISL_283915	GISAID
NP	A/Environment/Yunnan/60642/2016	H9N2	EPI_ISL_283952	GISAID
NP	A/chicken/China/333/2017	H9N2	EPI_ISL_328163	GISAID
NP	A/Environment/Shandong/227150/2017	H9N2	EPI_ISL_283901	GISAID
NP	A/Environment/Chongqing/38212/2016	H9N2	EPI_ISL_283723	GISAID
NP	A/chicken/Shandong/k147/2017	H9N2	EPI_ISL_505072	GISAID
NP	A/chicken/Jiangsu/JS11/2016	H9N2	EPI_ISL_305589	GISAID
NP	A/Environment/Zhejiang/54142/2016	H9N2	EPI_ISL_283955	GISAID
NP	A/Hunan/09922/2017	H7N9	EPI_ISL_285213	GISAID
NP	A/Environment/Gansu/52450/2016	H9N2	EPI_ISL_283767	GISAID
NP	A/duck/Ganzhou/GZ188/2016	H9N2	EPI_ISL_252836	GISAID
NP	A/chicken/Shanghai/15/2015	H9N2	EPI_ISL_215584	GISAID
NP	A/chicken/Xuancheng/01/2018	H9N2	EPI_ISL_379404	GISAID
NP	A/duck/Wenzhou/YHQL64/2014	H9N2	EPI_ISL_205130	GISAID
NP	A/Environment/Xinjiang/39018/2015	H9N2	EPI_ISL_329998	GISAID
NP	A/chicken/Xuzhou/XZ270/2016	H9N2	EPI_ISL_284665	GISAID
NP	A/Hunan/34179/2018	H9N2	EPI_ISL_345236	GISAID
NP	A/chicken/Shanghai/06/2018	H9N2	EPI_ISL_379840	GISAID
NP	A/Environment/Gansu/55642/2016	H9N2	EPI_ISL_283770	GISAID
NP	A/chicken/China/71/2019	H9N2	EPI_ISL_381687	GISAID
NP	A/chicken/China/1103/2019	H9N2	EPI_ISL_505806	GISAID
NP	A/chicken/Shandong/3424/2016	H9N2	EPI_ISL_505068	GISAID
NP	A/chicken/Primorsky Krai/1771/2018	H9N2	EPI_ISL_336927	GISAID
NP	A/chicken/Primorsky Krai/03/2018	H9N2	EPI_ISL_321315	GISAID
NP	A/chicken/China/G1737NP16GD/2016	H9N2	EPI_ISL_399108	GISAID
NP	A/Guangdong/18SF064/2018	H9N2	EPI_ISL_345234	GISAID
NP	A/chicken/Guangdong/SZBJ0011-O/2017	H7N9	EPI_ISL_259758	GISAID
NP	A/Guangdong/17SF061/2017	H7N9	EPI_ISL_285136	GISAID
NP	A/Guangdong/17SF042/2017	H7N9	EPI_ISL_285134	GISAID
NP	A/Guangxi/2/2017	H7N9	EPI_ISL_268515	GISAID
NP	A/chicken/Hunan/YueYang0501/2015	H9N2	EPI_ISL_200631	GISAID
NP	A/duck/Hunan/YYGK250-P/2014	H9N2	EPI_ISL_198790	GISAID
NP	A/Environment/Shandong/02186/2016	H9N2	EPI_ISL_283887	GISAID
NP	A/environment/Jiangxi/NCJD0011D/2015(Mixed)	H9N6	EPI_ISL_200403	GISAID
NP	A/chicken/Hubei/2014	H9N2	EPI_ISL_191490	GISAID
NP	A/Environment/Hunan/35089/2016	H9N2	EPI_ISL_283846	GISAID
NP	A/chicken/Viet Nam/LS-0119/2013	H9N2	EPI_ISL_387686	GISAID
NP	A/chicken/Shandong/SIC34/2014	H9N2	EPI_ISL_234453	GISAID
NP	A/chicken/Ganzhou/GZ86/2016	H9N2	EPI_ISL_252835	GISAID
NP	A/chicken/Jiangxi/NCDZT0055-O/2015	H9N6	EPI_ISL_198983	GISAID
NP	A/duck/Hubei/WHWTZ0108-P/2015(mixed)	H7N9	EPI_ISL_200422	GISAID
NP	A/duck/Hunan/YYGK0045-P/2014	H9N6	EPI_ISL_200388	GISAID
NP	A/Beijing/39450/2016	H7N9	EPI_ISL_285014	GISAID
NP	A/Environment/Jiangsu/12054/2016	H9N2	EPI_ISL_283863	GISAID
NP	A/Jiangsu/08207/2016	H7N9	EPI_ISL_285407	GISAID
NP	A/environment/Hunan/S40858/2015	H7N9	EPI_ISL_283553	GISAID
NP	A/environment/sichuan/322078/2015	H9N2	EPI_ISL_283925	GISAID
NP	A/chicken/Wuxi/6082/2015	H9N2	EPI_ISL_277064	GISAID
NP	A/Chicken/Guangdong/DG16800/2016	H7N9	EPI_ISL_249154	GISAID
NP	A/Environment/Hunan/12613/2017	H9N2	EPI_ISL_283831	GISAID
NP	A/Environment/Jiangxi/47554/2015	H9N2	EPI_ISL_283872	GISAID
NP	A/chicken/Zhejiang/HJ/2007	H9N2	EPI_ISL_63471	GISAID
NP	A/Chicken/Shanghai/F/98	H9N2	EPI_ISL_68579	GISAID
NP	A/Quail/Hong Kong/G1/97	H9N2	EPI_ISL_1268	GISAID
NP	A/Hong Kong/1073/99	H9N2	EPI_ISL_140	GISAID
NP	A/Duck/Hong Kong/Y439/97	H9N2	EPI_ISL_1267	GISAID
NP	A/Chicken/Korea/38349-p96323/96	H9N2	EPI_ISL_1274	GISAID
NP	A/Chicken/Korea/25232-96006/96	H9N2	EPI_ISL_1275	GISAID
NP	A/chicken/Heilongjiang/35/00	H9N2	EPI_ISL_8504	GISAID
NP	A/turkey/Wisconsin/1/1966	H9N2	EPI_ISL_70131	GISAID
NP	A/Turkey/California/189/66	H9N2	EPI_ISL_1280	GISAID
NP	A/Duck/Hong Kong/702/79	H9N2	EPI_ISL_139	GISAID
NP	A/Chicken/Beijing/1/94	H9N2	EPI_ISL_1270	GISAID
NP	A/Guangzhou/333/99	H9N2	EPI_ISL_3046	GISAID
NP	A/Chicken/Shandong/6/96	H9N2	EPI_ISL_2240	GISAID
NP	A/Swine/Hong Kong/9/98	H9N2	EPI_ISL_142	GISAID
NP	A/Chicken/Hong Kong/G9/97	H9N2	EPI_ISL_146698	GISAID
NP	A/Duck/Hong Kong/Y280/97	H9N2	EPI_ISL_1266	GISAID
NP	A/Accipiter-gentilis-schvedowi/Tianjin/22/2017	H9N2	MH114051	NCBI
NP	A/environment-air/Kunshan/NIOSH-BL53/2018	H9N2	MN607192	NCBI
NP	A/chicken/China/93/2017	H9N2	MN385410	NCBI
MP	A/chicken/Jiangsu/YZLH37/2017	H7N9	EPI_ISL_378712	GISAID
MP	A/Environment/Guangdong/47405/2016	H9N2	EPI_ISL_283793	GISAID
MP	A/Environment/Jiangsu/06662/2016	H7N9	EPI_ISL_285065	GISAID
MP	A/Jiangsu/60463/2016	H7N9	EPI_ISL_242875	GISAID
MP	A/Jiangsu/08190/2017	H7N9	EPI_ISL_285380	GISAID
MP	A/Jiangsu/11556/2017	H7N9	EPI_ISL_258000	GISAID
MP	A/Hebei/27403/2017	H7N9	EPI_ISL_285161	GISAID
MP	A/Environment/Hebei/27426/2017	H7N9	EPI_ISL_285039	GISAID
MP	A/Beijing/28933/2017	H7N9	EPI_ISL_285012	GISAID
MP	A/Environment/Hunan/03275/2015	H9N2	EPI_ISL_283819	GISAID
MP	A/chicken/Zhejiang/SIC40/2015	H9N2	EPI_ISL_234464	GISAID
MP	A/chicken/Guangdong/SZBAXQ008/2015(Mixed)	H9N2	EPI_ISL_200605	GISAID
MP	A/Hong Kong/4553/2016	H7N9	EPI_ISL_333971	GISAID
MP	A/Guangdong/17SF060/2017	H7N9	EPI_ISL_285135	GISAID
MP	A/Fujian/22/2014	H7N9	EPI_ISL_192322	GISAID
MP	A/goose/Guangdong/A11/2016	H9N2	EPI_ISL_305607	GISAID
MP	A/chicken/Guangdong/GD1601/2016	H9N2	EPI_ISL_284667	GISAID
MP	A/environment/Zhongshan/ZS201505/2015	H9N2	EPI_ISL_235526	GISAID
MP	A/chicken/Guangxi/SIC19/2014	H9N2	EPI_ISL_234434	GISAID
MP	A/Chicken/Guangdong/GZ16491/2016	H7N9	EPI_ISL_249143	GISAID
MP	A/chicken/Guangdong/SD1433/2016	H7N9	EPI_ISL_283501	GISAID
MP	A/Environment/Guangdong/07103/2017	H7N9	EPI_ISL_285025	GISAID
MP	A/guangdong/17SF017/2017	H7N9	EPI_ISL_285128	GISAID
MP	A/Guangdong/CHN/023/2016	H7N9	EPI_ISL_239333	GISAID
MP	A/Environment/Guangdong/16725/2017	H9N2	EPI_ISL_283959	GISAID
MP	A/environment/Guangdong/C13280011/2013	H9N2	EPI_ISL_151431	GISAID
MP	A/ostrich/Hebei/179/2014	H9N2	EPI_ISL_379147	GISAID
MP	A/Yunnan/32294/2017	H7N9	EPI_ISL_285308	GISAID
MP	A/environment/Zhongshan/ZS201503/2015	H9N2	EPI_ISL_235524	GISAID
MP	A/environment/Zhongshan/ZS201603/2016	H9N2	EPI_ISL_235521	GISAID
MP	A/Guangdong/18SF064/2018	H9N2	EPI_ISL_345234	GISAID
MP	A/Guangdong/18SF003/2018	H9N2	EPI_ISL_337277	GISAID
MP	A/Quail/Hong Kong/G1/97	H9N2	EPI_ISL_1268	GISAID
MP	A/Duck/Hong Kong/702/79	H9N2	EPI_ISL_139	GISAID
MP	A/Duck/Hong Kong/Y439/97	H9N2	EPI_ISL_1267	GISAID
MP	A/Chicken/Hong Kong/G9/97	H9N2	EPI_ISL_1263	GISAID
MP	A/Chicken/Beijing/1/94	H9N2	EPI_ISL_1270	GISAID
MP	A/chicken/Shanghai/1106-58/2017	H9N2	MG984011	NCBI
MP	A/chicken/Shanghai/06/2015	H9N2	MK053855	NCBI
MP	A/chicken/Zhejiang/HJ/2007	H9N2	FJ581432	NCBI
MP	A/Hong Kong/1073/99	H9N2	AJ278647	NCBI
MP	A/Guangzhou/333/99	H9N2	AY043025	NCBI
MP	A/duck/Hong Kong/784/1979	H9N2	DQ107496	NCBI
MP	A/Chicken/Korea/38349-p96323/96	H9N2	AF156467	NCBI
MP	A/Turkey/California/189/66	H9N2	AF156471	NCBI
MP	A/turkey/Wisconsin/1/1966	H9N2	DQ067438	NCBI
MP	A/chicken/Heilongjiang/35/00	H9N2	DQ064393	NCBI
MP	A/Chicken/Shanghai/F/98	H9N2	AY253755	NCBI
MP	A/Pigeon/Hong Kong/Y233/97	H9N2	AF156460	NCBI
MP	A/Duck/Hong Kong/Y280/97	H9N2	AF156461	NCBI
MP	A/Swine/Hong Kong/9/98	H9N2	AF222822	NCBI
MP	A/Chicken/Shandong/6/96	H9N2	DQ064403	NCBI
MP	A/chicken/China/CK76/2017	H9N2	MN384729	NCBI
MP	A/chicken/China/384/2017	H9N2	MN385391	NCBI
MP	A/Chicken/Korea/25232-96006/96	H9N2	AF156468	NCBI
NS	A/Xinjiang/04062/2018	H7N9	EPI_ISL_325939	GISAID
NS	A/chicken/China/G861/2016	H9N2	EPI_ISL_501355	GISAID
NS	A/Environment/Chongqing/38212/2016	H9N2	EPI_ISL_283723	GISAID
NS	A/Environment/Shandong-Rizhao/34/2017	H9N2	EPI_ISL_283914	GISAID
NS	A/Environment/Gansu/52450/2016	H9N2	EPI_ISL_283767	GISAID
NS	A/Zhejiang/2/2017	H7N9	EPI_ISL_242855	GISAID
NS	A/Environment/Hebei/13875/2017	H9N2	EPI_ISL_283813	GISAID
NS	A/Environment/Xinjiang/32311/2017	H7N9	EPI_ISL_285092	GISAID
NS	A/Environment/Inner-Mongolia/28665/2017	H7N9	EPI_ISL_285057	GISAID
NS	A/Shanxi/26571/2017	H7N9	EPI_ISL_285271	GISAID
NS	A/Environment/Jiangsu/12054/2016	H9N2	EPI_ISL_283863	GISAID
NS	A/Hong-Kong/2550/2015	H7N9	EPI_ISL_170981	GISAID
NS	A/Guangdong/15SF053/2015	H7N9	EPI_ISL_192284	GISAID
NS	A/Environment/Guangdong/14925/2016	H9N2	EPI_ISL_283772	GISAID
NS	A/Environment/Suzhou/sz21/2014	H7N9	EPI_ISL_170160	GISAID
NS	A/guangdong/17SF017/2017	H7N9	EPI_ISL_285128	GISAID
NS	A/chicken/China/G1773NS16GD/2016	H9N2	EPI_ISL_399136	GISAID
NS	A/chicken/Guangdong/SZBJ0011-O/2017	H7N9	EPI_ISL_259758	GISAID
NS	A/Hong-Kong/214/2017	H7N9	EPI_ISL_242275	GISAID
NS	A/Shenzhen/Th002/2016	H7N9	EPI_ISL_250425	GISAID
NS	A/Guangdong/18SF003/2018	H9N2	EPI_ISL_337277	GISAID
NS	A/Guangdong/60061/2016	H7N9	EPI_ISL_242888	GISAID
NS	A/chicken/China/G1333NS16GD/2016	H9N2	EPI_ISL_399127	GISAID
NS	A/Guangdong/17SF032/2017	H7N9	EPI_ISL_267758	GISAID
NS	A/Guangdong/Th008/2017	H7N9	EPI_ISL_250311	GISAID
NS	A/Hunan/25362/2017	H7N9	EPI_ISL_285570	GISAID
NS	A/Anhui/13439/2017	H7N9	EPI_ISL_258023	GISAID
NS	A/guangdong/17SF011/2017	H7N9	EPI_ISL_285127	GISAID
NS	A/chicken/China/G1737NS16GD/2016	H9N2	EPI_ISL_399134	GISAID
NS	A/chicken/China/G1662NS16GD/2016	H9N2	EPI_ISL_399133	GISAID
NS	A/chicken/China/a28/2017	H9N2	EPI_ISL_301879	GISAID
NS	A/Henan/11158/2017	H7N9	EPI_ISL_258009	GISAID
NS	A/chicken/Qingyuan/zd201601/2016	H9N2	EPI_ISL_378890	GISAID
NS	A/chicken/Qingyuan/zd201602/2016	H9N2	EPI_ISL_378891	GISAID
NS	A/Environment/Shandong-Laiwu/02/2017	H9N2	EPI_ISL_283908	GISAID
NS	A/chicken/Shandong/1844/2019	H9N2	EPI_ISL_502323	GISAID
NS	A/chicken/Shandong/1807/2019	H9N2	EPI_ISL_502320	GISAID
NS	A/chicken/Shandong/FQ2/2019	H9N2	EPI_ISL_502326	GISAID
NS	A/Beijing/25686/2017	H9N2	EPI_ISL_285004	GISAID
NS	A/chicken/ShangDong/1624/2018	H9N2	EPI_ISL_368407	GISAID
NS	A/chicken/Jiangsu/TM71/2014	H9N2	EPI_ISL_294490	GISAID
NS	A/Beijing/1/2017	H9N2	EPI_ISL_285482	GISAID
NS	A/chicken/Primorsky-Krai/03/2018	H9N2	EPI_ISL_321315	GISAID
NS	A/chicken/Primorsky-Krai/1771/2018	H9N2	EPI_ISL_336927	GISAID
NS	A/chicken/Anhui/LH99/2017	H9N2	EPI_ISL_327802	GISAID
NS	A/chicken/ShangDong/16587/2018	H9N2	EPI_ISL_368402	GISAID
NS	A/chicken/Zhejiang/HJ/2007	H9N2	EPI_ISL_63471	GISAID
NS	A/Chicken/Shanghai/F/98	H9N2	EPI_ISL_68579	GISAID
NS	A/chicken/Shandong/6/96	H9N2	EPI_ISL_2240	GISAID
NS	A/Chicken/Hong-Kong/739/94	H9N2	EPI_ISL_1269	GISAID
NS	A/Chicken/Beijing/1/94	H9N2	EPI_ISL_1270	GISAID
NS	A/Duck/Hong-Kong/Y280/97	H9N2	EPI_ISL_1266	GISAID
NS	A/Chicken/Hong-Kong/G9/97	H9N2	EPI_ISL_1263	GISAID
NS	A/Chicken/Hong-Kong/G23/97	H9N2	EPI_ISL_1264	GISAID
NS	A/Pigeon/Hong-Kong/Y233/97	H9N2	EPI_ISL_1265	GISAID
NS	A/Quail/Hong-Kong/G1/97	H9N2	EPI_ISL_1268	GISAID
NS	A/Hong-Kong/1073/99	H9N2	EPI_ISL_140	GISAID
NS	A/Quail/Hong-Kong/AF157/92	H9N2	EPI_ISL_1271	GISAID
NS	A/turkey/Wisconsin/1/1966	H9N2	EPI_ISL_70131	GISAID
NS	A/Duck/Hong-Kong/Y439/97	H9N2	EPI_ISL_1267	GISAID
NS	A/Chicken/Korea/38349-p96323/96	H9N2	EPI_ISL_1274	GISAID
NS	A/Chicken/Korea/25232-96006/96	H9N2	AF156468	NCBI
NS	A/chicken/Anhui/AH450/2017	H9N2	MH489439	NCBI
NS	A/chicken/Jiangsu/TM261/2017	H7N9	MG575621	NCBI
NS	A/chicken/Japan/AQ-HE28-28/2016	H9N2	LC374927	NCBI
NS	A/chicken/Yuhuan/YH15/2016	H9N2	KY415937	NCBI
NS	A/duck/Wenzhou/YHQL64/2014	H9N2	KU143454	NCBI
NS	A/chicken/China/384/2017	H9N2	MN385392	NCBI
NS	A/chicken/China/355/2017	H9N2	MN385383	NCBI
NS	A/Guangdong/SP440/2017	H7N9	KY643852	NCBI
NS	A/chicken/Shandong/WF39/2016	H9N2	MN135937	NCBI
NS	A/Changsha/58/2017	H7N9	MF370262	NCBI
NS	A/chicken/Shanghai/1127-35/2017	H9N2	MG984032	NCBI
NS	A/chicken/Jiangsu/TM315/2017	H9N2	MH489495	NCBI
NS	A/chicken/Shandong/416/2016	H9N2	MN857557	NCBI

## Sheet: Table S3
Supplementary Table 3. Amino acid mutations identified in the H9N2 isolates contribute to increased viral binding to human-type receptors, replication, virulence, or transmission in mammals.
Isolates	The mutations that enhance the virus's affinity for human-type receptors in HA					Mutations that enhance viral replication, virulence, or transmission in mammalian hosts
						PB2						PB1		PA			M1		NS1
	I155T	H183N	T190A	Q226L	G228S	L89V	G309D	A588V/I	R477G	E627V	I495V	L13P	I368V	K356R	N383D	A515T	N30D	T215A	P42S	V149A
XJ/01/17	T	N	A	L	G	V	D	I	G	E	V	P	V	R	D	T	D	A	S	A
XJ/02/17	T	N	A	L	G	V	D	V	G	E	V	P	V	R	D	T	D	A	S	A
XJ/03/17	T	N	A	L	G	V	D	V	G	E	V	P	V	R	D	T	D	A	S	A
XJ/04/17	T	N	A	L	G	V	D	V	G	V	V	P	V	R	D	T	D	A	S	A
XJ/05/17	T	N	A	L	G	V	D	V	G	E	V	P	V	R	D	T	D	A	S	A
XJ/06/17	T	N	A	L	G	V	D	V	G	E	V	P	V	R	D	T	D	A	S	A
XJ/07/17	T	N	A	L	G	V	D	V	G	E	V	P	V	R	D	T	D	A	S	A
XJ/08/17	T	N	A	L	G	V	D	V	G	E	V	P	V	R	D	T	D	A	S	A
XJ/09/17	T	N	A	L	G	V	D	V	G	E	V	P	V	R	D	T	D	A	S	A
XJ/10/17	T	N	A	L	G	V	D	V	G	E	V	P	V	R	D	T	D	A	S	A
XJ/011/17	T	N	A	L	G	V	D	V	G	E	V	P	V	R	D	T	D	A	S	A
XJ/012/17	T	N	A	L	G	V	D	V	G	E	V	P	V	R	D	T	D	A	S	A
XJ/013/17	T	N	A	L	G	V	D	V	G	E	V	P	V	R	D	T	D	A	S	A
XJ/014/17	T	N	A	L	G	V	D	V	G	E	V	P	V	R	D	T	D	A	S	A
XJ/015/17	T	N	A	L	G	V	D	V	G	E	V	P	V	R	D	T	D	A	S	A
XJ/016/17	T	N	A	L	G	V	D	V	G	E	V	P	V	R	D	T	D	A	S	A
XJ/017/17	T	N	A	L	G	V	D	V	G	E	V	P	V	R	D	T	D	A	S	A
XJ/018/17	T	N	A	L	G	V	D	V	G	V	V	P	V	R	D	T	D	A	S	A
XJ/019/17	T	N	A	L	G	V	D	V	G	V	V	P	V	R	D	T	D	A	S	A
XJ/020/17	T	N	A	L	G	V	D	V	G	V	V	P	V	R	D	T	D	A	S	A
XJ/021/17	T	N	A	L	G	V	D	V	G	V	V	P	V	R	D	T	D	A	S	A
XJ/022/18	T	N	A	L	G	V	D	V	G	V	V	P	V	R	D	T	D	A	S	A
XJ/023/18	T	N	A	L	G	V	D	V	G	V	V	P	V	R	D	T	D	A	S	A
XJ/024/18	T	N	A	L	G	V	D	V	G	V	V	P	V	R	D	T	D	A	S	A
XJ/025/18	T	N	A	L	G	V	D	V	G	E	V	P	V	R	D	T	D	A	S	A
XJ/026/18	T	N	A	L	G	V	D	V	G	E	V	P	V	R	D	T	D	A	S	A
XJ/027/18	T	N	A	L	G	V	D	V	G	V	V	P	V	R	D	T	D	A	S	A
XJ/028/18	T	N	A	L	G	V	D	V	G	V	V	P	V	R	D	T	D	A	S	A
XJ/029/18	T	N	A	L	G	V	D	V	G	V	V	P	V	R	D	T	D	A	S	A
XJ/030/18	T	N	A	L	G	V	D	V	G	V	V	P	V	R	D	T	D	A	S	A
